# Supplementary material for: Evaluating methodological approaches to assess the severity of infection with SARS-CoV-2 variants: scoping review and applications on Belgian COVID-19 data
Source: BMC Infect Dis. 2022 Nov 11;22:839. doi: 10.1186/s12879-022-07777-6 (PMC9651100; doi:10.1186/s12879-022-07777-6)
Supplement: Supplementary file 2 — Additional file 2. Data extraction form. [file 12879_2022_7777_MOESM2_ESM.xlsx]

## Sheet: Data extraction
Additional File 2: Data extraction form
	(1) First author	(2) Year of publication	(3) Journal of publication	(4) DOI	(5) Country	(6) SARS-CoV-2 variants under study (exposure groups)	(7) Exposure ascertainment (method for variant determination)	(8) Classification level of viral genomic variation	(9) Outcome ascertainment (definition of disease severity)	(10) Study population	(11) Study period	(12) Reported potential selection biases following selection of samples for variant determination	(13) Other potential selection biases reported	(14) Confounding factors taken into account	(15) Other reported biases or challenges (not related to selection bias)	(16) Main conclusion
1	Abdullah	2022	Int J Infect Dis	10.1016/j.ijid.2021.12.357	South Africa	B.1.1.529 wave vs previous waves	Time period	NA	ICU admission; mortality; pneumonia; respiratory support	Hospitalized population (one hospital, confirmed cases of SARS-CoV-2 infection)	4 May 2020 - 16 December 2021	NA	Restricting the analysis to hospitalized patients	NA	Poor electronic record-keeping of clinical parameters	Decreased severity of COVID-19 disease in the B.1.1.529-driven fourth wave.
2	Bager	2021	Lancet Infect Dis	10.1016/ S1473-3099(21)00290-5	Denmark	B.1.1.7 vs non-B.1.1.7	WGS	Lineage	Hospitalization	General population (confirmed cases of SARS-CoV-2 infection)	1 January 2021 - 24 March 2021	Analysis restricted to cases with viral genome data. When restrictions in sequencing capacity, samples with Ct values <30 were selected. With increasing capacity cut-off raised to samples with Ct values <32 or <35.	More efficient contact tracing during period of B.1.1.7 circulation can result in identification of more mild and asymptotic cases	Sex; age; calendar period; geographical region; comorbidities; days of follow-up; interaction terms	(1) Study period during the winter months, study cannot be used to make conclusions about other seasons	Increased risk of hospitalization for individuals with B.1.17 infection compared to other SARS-CoV-2 lineages.
															(2) Could not evaluate bias from the pressure on the hospital system
															(3) Did not adjust for socioeconomic status
3	Bager	2022	Lancet Infect Dis	10.1016/S1473-3099(22)00154-2	Denmark	B.1.1.529 vs B.1.617.2	Presumptive genotyping (targeted PCR)	Lineage	Hospitalization	General population (confirmed cases of SARS-CoV-2 infection)	21 November 2021 - 19 December 2021	If B.1.1.529 is underreported among hospitalised individuals, the hospitalisation risk of B1.1.529 relative to B.1.617.2 could be underestimated	NA	Age; sex; calendar week; geographic region of sampling; number of comorbidities; reinfection status; vaccination status	(1) No access to complete results from B.1.1.529 vPCR tests for RT-PCR-positive cases in the healthcare track	Decreased risk of hospitalization for individuals infected with the B.1.1.529 variant compared to those infected with the B.1617.2 variant.
															(2) Some patients might be admitted to hospital with and not because of SARS-CoV-2 infection, potentially resulting in misclassification of the outcome. This misclassification could differ for B.1.1.529 versus B.1.617.2.
															(3) Intensified contact tracing of confirmed B.1.1.529 cases initially after first appearance, could result in more asymptomatic or milder cases being detected for B.1.1.529 compared with B.1.617.2.
															(4) If reinfection are undetected among B.1.1.529 infections, this could bias the results towards a lower risk of hospitalisation among B.1.1.529 cases.
4	Bhakta	2022	Int J Infect Dis	10.1016/j.ijid.2022.04.050	US	B.1.617.2 vs pre-B.1.617.2	Time period	NA	Hospitalization; ICU admission; mortality; length of hospital stay; mechanical ventilation	Hospitalized population (one hospital, confirmed cases of SARS-CoV-2 infection)	8 August 2020 - 1 April 2021; 26 June 2021 - 18 October 2021	NA	Selection bias because of the study’s single-center nature	Age; sex; race; ethnicity; comorbidities; vaccination status; reason for testing	(1) Lack of a definitive classification of the variants that infected the hospitalized patients over the study period	The B.1.617.2 variant–dominant wave was characterized by more inflammation and higher intensive care needs than the pre-B.1.617.2 variant–dominant wave.
															(2) Misclassification bias of the variants in the wave could exist
5	Birol Ilter	2022	Ultrasound Obstet Gynecol	10.1002/uog.24916	Turkey (Istanbul); UK (London)	B.1.1.529 vs pre-B.1.617.2; B.1.617.2 vs pre-B.1.617.2	Time period	NA	Baseline characteristics and outcomes	Population of pregnant patients at two tertairy care facilities (confirmed cases of SARS-CoV-2 infection)	1 April 2020 - 14 February 2022	NA	NA	Maternal age; BMI; gestational age at diagnosis	(1) Variant sequencing data were unavailable, and a proxy (i.e. time of infection) was used to indicate the predominant variant.	Among unvaccinated pregnant women, SARS-CoV-2 infection during the B.1.617.2 wave, vs during the pre-B.1.617.2 period, was associated with increased requirement for oxygen support (including ECMO) and higher maternal mortality. Conversely, infection severity and complications during the B.1.1.529 wave were similar, and not significantly milder, compared with the pre-B.1.617.2 period.
															(2) Data related to previous SARS-CoV-2 infection were not obtained, given that the majority of cases could have been asymptomatic
															(3) Testing indications may have influenced the findings
															(4) The B.1.1.529-wave cohort was small, and estimates smaller than an approximately 3-fold change would not be statistically significant, hence we cannot rule out the possibility of a milder disease course with B.1.1.529
															(5) The severity of the disease may beconfounded by the availability of antiviral treatment during the period when B.1.1.529 was the dominant variant, resulting in milder COVID-19
6	Bouzid	2022	Ann Intern Med	10.7326/M22-0308	France (Paris)	B.1.1.529 vs B.1.617.2	WGS; presumptive genotyping (mutation assay and S-gene target failure)	Lineage	ICU admission; mechanical ventilation; mortality	Population of confirmed cases of SARS-CoV-2 infection visiting one of 13 considered emergency departments	29 November 2021 - 10 January 2022	Identification of SARS-CoV-2 variants undertaken for all positive nasopharyngeal swab results with a Ct value less than 30. Only included patients with an identified variant of infection in the study (about 46%).	Analyzed patients when they presented to the ED, which incorporates a selection bias to evaluate the overall severity of a variant	Age; sex; comorbidities; number of vaccine doses, center	(1) Comorbidities or clinical signs were recorded only if they were noted in the medical chart, without clear definition	Compared with B.1.617.2, infection with B.1.1.529 was independently associated with reduced risks for ICU admission, mechanical ventilation, and mortality.
															(2) Not recorded whether patients had previous SARS-CoV-2 infection
															(3) As a retrospective study, some data may not have been recorded, and there was no monitoring of the data collection method
7	Butt	2022	JAMA Intern Med	10.1001/jamainternmed.2021.7949	Qatar	B.1.617.2 vs B.1.351	Presumptive genotyping (RT-qPCR genotyping)	Lineage	Hospitalization; ICU admission; use of supplemental oxygen; use of high-flow oxygen; receipt of mechanical ventilation; mortality; mild-moderate disease; severe-critical disease	General population (confirmed cases of SARS-CoV-2 infection)	22 March 2021 - 7 July 2021	NA	NA	Age; sex; nationality; vaccination status; comorbidities;	(1) Retrospective study	Infection with the SARS-CoV-2 Delta variant was associated with more severe disease than was infection with the Beta variant.
															(2) Variant identification was based on RT-qPCR variant genotyping, and only a subset of the sample was subjected to WGS
8	Challen	2021	BMJ	10.1136/bmj.n579	UK	B.1.1.7 vs previously circulating strains	Presumptive genotyping (S-gene target failure)	Lineage	Mortality	General population (confirmed cases of SARS-CoV-2 infection)	1 October 2020 - 29 January 2021	No variant classification when Ct values higher than 30	(1) Selecting people with positive PCR test using the TaqPath assay, and with available and restricted PCR Ct values	Time; geographical location; sex; ethnicity; SE deprivation; location; age; date of specimen collection; Ct values (sensitivity analysis)	Information on comorbidities not available	Increased risk of mortality for individuals with B.1.1.7 infection compared to previously circulating strains.
													(2) If more asymptomatic B.1.1.7 infections were undetected, B.1.1.7 infections might be at a more advanced stage of disease when identified
9	Christensen	2022	Am J Pathol	10.1016/j.ajpath.2022.01.007	US (Houston)	B.1.1.529 vs B.1.1.7; B.1.1.529 vs B.1.617.2	WGS	Lineage	Hospitalization; length of hospital stay	Population of patients registered at Houston Methodist facilities and institutions in the Houston metropolitan region that use the former laboratory services (confirmed cases of SARS-CoV-2 infection)	27 November 2021 - 5 January 2022	NA	Although genomes of SARS-CoV-2 causing 90% of all Houston Methodist COVID-19 cases in the study period were sequenced, this sample represents only approximately 5% of cases reported in the metropolitan region. This patient population underrepresents some demographic groups (eg, homeless individuals and pediatric patients).	NA	It is likely that this study included some patients where Omicron was detected on hospital admission but was incidental to the primary cause of admission.	B.1.1.529 patients were hospitalized significantly less frequently than patients infected with either the B.1.1.7 or B.1.617.2 variant, had a significantly shorter median hospital length of stay, and required significantly less respiratory support.
															Samples sequenced in this study were obtained from symptomatic individuals, which means that it is possible that Omicron subvariants or features preferentially represented in asymptomatic individuals were not identified
10	Cusinato	2022	Infection	10.1007/s15010-021-01719-1	UK (London)	Wave 2 (B.1.1.7) vs wave 1	Time period	NA	Mortality	Hospitalized population (one hospital, confirmed cases of SARS-CoV-2 infection)	1 January 2020 - 31 March 2021	NA	NA	Age; gender; ethnicity; treatment; oxygen requirement; HFNO/CPAP; invasive ventilation; COVID-19 pneumonitis admitted to ICU, Clinical Frailty Score (CFS), Charlson Comorbidity Index (CCI)	(1) misclassification of covariates due transcription errors cannot be ruled out	Increased risk of mortality for COVID-19 admissions in the second wave compared to the first wave.
															(2) unmeasured variables and/or coarse categorisation (e.g., oxygenation parameters) could have introduced residual confounding
															(3) BMI observing large numbers of missing values
															(4) Across both waves, the proportion of missing values was larger for those with shorter LOS and among those who died
															(5) Potential differential misclassification of the outcome
															(6) Temporal effects could also have explained some of the observed differences between waves
11	Dabrera	2022	Euro Surveill	10.2807/1560-7917.ES.2022.27.20.2100377	England	B.1.1.7 vs wild-type	WGS	Lineage	Hospitalization; mortality	General population (confirmed cases of SARS-CoV-2 infection)	1 October 2020 - 31 December 2020	Analysis restricted to cases with viral genome data. Approximately 6% of PCR confirmed cases are selected for WGS.	NA	Age; sex; ethnicity; week of specimen collection; geographical location of residence; upper tier local authority; residential property classification; testing pillar	(1) Short follow-up time to event and relatively small numbers of events	Increased risk of hospitalization for individuals with B.1.17 infection compared to the wild-type lineage.
															(2) The use of routine admissions data results in potential delays in identifying and reporting signals, and reported numbers are likely to represent a minimal estimate
12	Dao	2021	Clin Microbiol Infect	10.1016/j.cmi.2021.05.029	France (Marseille)	20S, M1V, M4V and N501Y clade	WGS	Clade	Hospitalization; ICU admission; mortality	Hospitalized population (one hospital, confirmed cases of SARS-CoV-2 infection)	March 2020 - January 2021	No variant classification when Ct values higher than 30	(1) Only analysed patients seen at the Méditerranée Infection Institute, requiring medical care	Age; sex; comorbidities	(1) Several biomarkers known to be associated with severity were not considered in this analysis	The four clades have presentations that differ from one another, epidemiologically and clinically.
													(2) Patiants with missing clinical information were excluded		(2) Cannot provide information on duration of symptoms, which could be different by variant
															(3) Clinical understanding, management and treatment of COVID-19 changed over time
13	Davies	2021	Nature	10.1038/s41586-021-03426-1	UK	B.1.1.7 vs previously circulating strains	Presumptive genotyping (S-gene target failure)	Lineage	Mortality	General population (confirmed cases of SARS-CoV-2 infection)	1 November 2020 - 14 February 2021	NA	(1) Study limited to individuals tested in the community	Age, sex, ethnicity, SE deprivation, residence in a care home, local authority of residence, test date	(1) Indicators for infection with the B.1.1.7 variant were not available for most people who die from COVID-19 in England	Increase in COVID-19 mortality associated with the B.1.1.7 lineage.
													(2) Missing SGTF status (for 51.1% of positive community tests) was strongly associated with age and residence type		(2) Unable to account for vaccination status
14	Delen	2022	Ann Saudi Med	10.5144/0256-4947.2022.147	Turkey	B.1.1.7 vs no variant detected	Not specified	Lineage	Course of disease	Hospitalized population (one hospital, confirmed cases of SARS-CoV-2 infection)	1 January 2021 - 30 April 2021	NA	NA	NA	(1) The study was single-centered and did not include pediatric or pregant patients	The study showed that the patients infected with the B.1.1.7 variant had a lower follow-up rate in the ICU.
															(2) The previous COVID-19 history of the patients, vaccination immunity and the history of re-infection (normal variant, B.1.1.7 variant) in the treated patients were not in the hospital data
15	Donati	2022	BJOG	10.1111/1471-0528.16980	Italy	B.1.1.7 vs wild-type	Time period	NA	Maternal and perinatal outcomes; ventilatory support; ICU admission	Population of pregnant women with pneumonia (confirmed cases of SARS-CoV-2 infection)	25 February 2020 - 31 January 2021; 1 February 2021 - 30 June 2021	NA	NA	Woman’s age; citizenship; comorbidities; obesity	(1) Lack of a control population	During the B.1.1.7-variant period there was a significant increase of severe COVID-19 illness among pregnant women affected by COVID-19 pneumonia compared to the wild-type period.
															(2) Likely missing cases of women testing positive for SARS-CoV-2 before May 2020, when universal testing started
															(3) Lack of a data crosscheck with the national SARS-CoV-2 surveillance, which does not collect information about pregnant women
															(4) With the pending completion of pregnancy for all women enrolled in the cohort and with the incomplete data for the second wave of the pandemic, these findings are not conclusive
16	Esper	2021	JAMA Netw Open	10.1001/jamanetworkopen.2021.7746	US	Clade group I vs Clade group II (based on presence of the 23403A>G (D614G) spike glycoprotein variant); GISAID clades Wu, S, V, G, GR, GH	WGS	Clade group; clade; individual mutations	(a) Hospitalization	(a) Positive specimens for SARS-CoV-2 of tests performed at Cleveland Clinic Department of Laboratory Medicine	11 March 2020 - 22 April 2020	Specimens with Ct value greater than 30 were excluded. Of samples with Ct value less than 30 (75%) a representative sample (17%) was taken.	NA	Age; gender; race; smoking; comorbidities	(1) Limited sample size	Within weeks of SARS-CoV-2 circulation, a profound shift toward 23403A>G (D614G) specific genotypes occurred. Replaced clades were associated with worse clinical outcomes, including mortality.
															(2) Sampling paralleled the community outbreak where most patients did not require hospitalization or ICU care and mortality was infrequent
									(b) Mortality	(b) Hospitalized positive specimens for SARS-CoV-2 of tests performed at Cleveland Clinic Department of Laboratory Medicine					(3) Above limitations adversely affect the power to discern outcomes from underrepresented clades
															(4) Combined neoplastic disease within the immunosuppression group
17	Fall	2022	EBioMedicine	10.1016/j.ebiom.2022.104008	US	B.1.1.529 vs B.1.617.2	WGS	Lineage	Hospitalization; ICU admission; mortality	General population (confirmed cases of SARS-CoV-2 infection)	22 November 2021 - 31 December 2021	NA	NA	Age; gender; race; ethnicity; comorbidities	(1) Clinical data was compiled from patients tested and admitted to the Johns Hopkins Health System and the results might be impacted by regional differences. Possible that patients who tested positive in the system sought additional clinical care at a different hospital not affiliated with Johns Hopkins.	Compared to patients with B.1.617.2 infection, patients with B.1.1.529 infection were less likely to beadmitted, require ICU level care, or die.
															(2) The study was conducted in a highly vaccinated population
18	Fillâtre	2022	Clin Microbiol Infect	10.1016/j.cmi.2021.09.035	France	B.1.616 vs VOC (B.1.1.7, B.1.351, P.1)	WGS; high-risk contact of confirmed B.1.616 case; presumptive genotyping (PCR targeting of specific mutations)	Lineage	Severity (defined as a >5 in the WHO clinical progression scale); ICU admission; mortality	Hospitalized population (Lannion and Saint-Brieuc hospitals, confirmed cases of SARS-CoV-2 infection)	1 January 2021 - 24 March 2021	B.1.616 confirmed cases were those for whom a deep respiratory sample was obtained, mostly motivated by disease severity, hence constituting a selection bias	NA	Age; comorbidities; healthcare-associated COVID-19	(1) Small sample size and the retrospective design both limit the statistical power.	The B.1.616 variant was independently associated with severe disease and increased lethality.
															(2) Since VOC screening was not performed up until 10th February, misclassification may have occurred, with inclusion of VOC cases among the ‘probable B.1.616’ cases
19	Fisman	2021	J Korean Med Sci	10.1503/cmaj.211248	Canada (Ontario)	(1) N501Y-positive VOCs (B.1.1.7, B.1.351, P.1) vs previously circulating strains	WGS; presumptive genotyping (SNP real-time PCR assay)	Lineage	Hospitalization; ICU admission; mortality	General population (confirmed cases of SARS-CoV-2 infection)	7 February 2021 - 27 June 2021	Excluded people for whom VOC screening information was not available or for whom screening could not be completed. A selection of specimens for variant identification was made.	NA	Age; male sex; time; vaccination status; comorbidities; pregnancy (not in model for mortality); health units as random intercepts	Possibility of misclassification of early B.1.617.2 variant infections as non-VOC	Increased risk of hospitalization, ICU admission and mortality for individuals with N501Y-positive VOC infection compared to previously circulating strains, the B.1.617.2 variant increased that risk even further.
						(2) B.1.617.2 vs N501Y-positive VOCs
20	Frampton	2021	Lancet Infect Dis	10.1016/S1473-3099(21)00170-5	UK (London)	B.1.1.7 vs non-B.1.1.7	WGS	Lineage	Severe COVID-19 (WHO clinical progression ordinal scale); mortality	Hospitalized population (two hospitals, confirmed cases of SARS-CoV-2 infection)	9 November 2020 - 20 December 2020	A greater proportion of the sequenced group had severe disease than of the unsequenced group (who were unsequenced as a result of having insufficient sample collected or failed sequencing).	NA	Hospital; age; sex; ethnicity; comorbidity score	(1) Level of severity captured within 14 days after a positive test or onset of symptoms in this study. Some patients might have deteriorated after day 14 and the outcome is missed.	Did not identify an association of the variant with severe disease or mortality in this hospitalised cohort.
															(2) Some individuals might have been discharged and died either at home or another site and their outcome not captured
															(3) Not corrected for treatments
															(4) Some patients possibly met our outcome definition by receiving oxygen with positive pressure or ventilation for reasons other than COVID-19
21	Grint	2021	Euro Surveill	10.2807/1560-7917.ES.2021.26.11.2100256	England	B.1.1.7 vs non-B.1.1.7	Presumptive genotyping (S-gene target failure)	Lineage	Mortality	General population (confirmed COVID-19 cases)	16 November 2020 - 11 January 2021	SARS-CoV-2 tests performed in hospital settings in the UK are not tested for PCR S-gene target failure and are therefore not included	People with asymptomatic or mild infection may not present for testing	Age; sex; comorbidities	NA	Increased risk of death for B.1.1.7 compared with non-B.1.1.7 cases in England.
22	Gunadi	2021	Sci Rep	10.1038/s41598-021-00459-4	Indonesia (Java)	Multiple S protein mutations vs single/no S protein mutation	WGS	Individual mutations	Hospitalization; mortality	General population (confirmed cases of SARS-CoV-2 infection)	June 2020 - October 2020	NA	NA	Age; sex; comorbidity; smoking; treatment	(1) Limited sample size	Patients with multiple S protein mutations might have a ~ fivefold higher possibility of being hospitalized than those with none or a single S protein mutation. However, the association between mutation and clinical outcome of COVID-19 is inconclusive.
															(2) S protein continuously evolves, resulting in new mutation(s) that may significantly affect virulence and disease pathogenesis
															(3) Only analyzed mutations located within the S protein
23	Hoang	2021	Infect Genet Evol	10.1016/j.meegid.2021.105092	France (Marseille)	First phase (20A, 20B, 20C) vs second phase of the epidemic (B.1.177 vs B.1.160) vs third phase (B.1.1.7, B.1.351, P.1, A.27) of the epidemic	WGS; presumptive genotyping	Lineage	Hospitalization; ICU admission; mortality	Population of confirmed cases of SARS-CoV-2 infection tested at the Institut Hospitalo-Universitaire Méditerranée Infection	March 2020 - April 2021	Only analysed patients with a viral load allowing successful virus genome sequencing (Ct value < 30)	Only analysed patients seen at the Institut Hospitalo-Universitaire Méditerranée Infection (IHU and AP- HM wards), requiring medical care	NA	(1) Did not evaluate the transmissibility of different variants	The B.1.177 and B.1.160 variants were associated with more severe outcomes. Infections occurring during the second phase were associated with a higher rate of death as compared to infections during the first and third phases. Patients in the second phase were more likely to be hospitalised than those in the third phase.
															(2) Access to care may vary according to the phases of the epidemic and potentially influence the severity of the disease
															(3) Several biomarkers known to be associated with severity were not considered in this analysis
															(4) Did not provide information on the duration of symptoms which could differ by variant
24	Jassat	2022	Lancet Glob Health	10.1016/S2214-109X(22)00114-0	South Africa	B.1.1.529 wave vs preceding three waves (sp614Gly mutation, B.1.351, B.1.617.2)	Time period	NA	Severe COVID-19	Hospitalized population (confirmed cases of SARS-CoV-2 infection)	5 March 2020 - 22 January 2022	NA	NA	Age; sex; race; presence of a comorbidity; type of health sector; province of hospitalization	(1) Disease severity relies on clinical parameters and not laboratory parameters	Fewer patients admitted to hospital, less clinically severe illness, and a lower case-fatality ratio in the B.1.1.529 wave compared with the preceding three waves.
															(2) The incompleteness of reporting in DATCOV and missing values in some patient data might have caused us to underestimate severity
															(3) The dataset did not have individual-level data on infecting lineage for cases included in this analysis
															(4) The surveillance system has incomplete data on reason for hospital admission
															(5) DATCOV contains incomplete data on previous SARS-CoV-2 infections and vaccination status
25	Kläser	2022	Sci Rep	10.1038/s41598-022-14016-0	UK	B.1.617.2 vs B.1.1.7	Time period	NA	Symptom development within 28 days of illness; symptom lasting ≥7 days; illness duration ≥28 days; hospital presentation (admission or emergency room attendance)	Population using the COVID Symptoms Study App (confirmed cases of SARS-CoV-2 infection)	28 December 2020 - 6 May 2021; 26 May 2021 - 1 July 2021	NA	Only able to assess individuals in the age range of 20–65, in order to avoid unbalanced case/control data	Age; sex; vaccination status	(1) Unable to match for SARS-CoV-2 prevalence, tiered lockdown restrictions, or vaccination rates, which varied widely across the community and with time during this study	The clinical presentation of COVID-19 due to the B.1.617.2 variant is similar to illness caused by the B.1.1.7 variant.
															(2) Self-reported data from a mobile phone app may disproportionately represent more affluent populations and can introduce information bias and/or effect bias
															(3) Could not confirm the actual variant causing infection
															(4) Populations not matched for BMI; and noted higher diabetes prevalence and BMI in the B.1.1.7 cohort.
26	Lauring	2022	BMJ	10.1136/bmj-2021-069761	US	B.1.1.7 vs B.1.617.2; B.1.617.2 vs B.1.1.529; B.1.1.7 vs B.1.1.529	WGS; time period	Lineage	Modified version of the WHO clinical progression scale	Hospitalized population	11 March 2021 - 14 January 2022	NA	(1) Use of in-patient controls might lead to biased estimates if control patients had different characteristics from people in the general community	Vaccination status; age; sex; race and Hispanic ethnicity; number of underlying medical conditions	(1) The analyses of in-hospital severity did not account for potential differences in clinical management during the periods when the B.1.1.7, B.1.617.2, and B.1.1.529 variants predominated that may have impacted outcomes	Among unvaccinated adults admitted to hospital with COVID-19, the B.1.617.2 variant was associated with the most severe disease, followed by the B.1.1.7 variant and then the B.1.1.529 variant.
													(2) This study only evaluated patients admitted to hospital and thus does not inform vaccine effectiveness against mild covid-19 or differences in disease severity among people with SARS-CoV-2 variants in the outpatient setting		(2) Variant misclassification was possible for cases without a sequencing confirmed variant, but where variant determined based on predominant circulating variant at the time
27	Malden	2021	MMWR Morb Mortal Wkly Rep	10.15585/mmwr.mm7040a4	US (California)	B.1.617.2 vs all other variants	WGS	Lineage	Hospitalization	Population of KPSC members (confirmed cases of SARS-CoV-2 infection)	4 July 2021 - 21 July 2021	Study population excluded patients with missing variant information. Approximately 45% of specimens were not successfully sequenced, and therefore, the study population was not representative of all positive specimens in this population. Sequence success rates are correlated with the amount of viral genetic material in the specimen, which can be influenced by factors such as age, vaccination stat…	NA	Vaccination status; age; sex; ethnicity, comorbidities, study period	(1) Community testing was largely self-selected; therefore, testing patterns might have differed between vaccinated and unvaccinated patients, or among patients infected with different variants	Among unvaccinated persons, increased risk of hospitalization for individuals infected with the B.1.617.2 variant compared with all other variants
															(2) Patients with infections attributed to different variants might have differed systematically in other respects not covered in the current report, which in turn might have affected COVID-19 severity
															(3) Numbers of partially vaccinated and fully vaccinated persons were small, limiting the power for these subgroup analyses and precluding comparisons of hospitalization among vaccinated persons
															(4) KPSC patients were possibly tested elsewhere; specimens from these patients would not be included in the current data
28	Martin-Blondel	2022	BMC Infect Dis	10.1186/s12879-022-07508-x	France	B.1.1.7 vs historical lineages	Presumptive genotyping (S-gene target failure)	Lineage	Severity (defined as a >5 in the WHO clinical progression scale and the need of a non-rebreather mask); mortality; >5 in the WHO clinical progression scale; ICU admission; invasive ventilation or ECMO; HFOT; time from symptom onset to hospitalization; re-admission after discharge up to day 29	Hospitalized adult population (confirmed cases of SARS-CoV-2 infection)	1 January 2021 - 28 Februari 2021	NA	Only 650 of the 882 patients infected with B.1.1.7 initially listed as eligible by the clinical sites could finally be enrolled and matched. Although it is unlikely for this drop to be strongly linked with the outcomes, some selection bias cannot be excluded	Age; BMI; smoking; comorbidities	(1) Study may have been underpowered to detect a significant increase in the risk of death	Found a higher odds of severe COVID-19 in participants infected by B.1.1.7, while the increase in the risk of death within 29 days after hospitalization was not significant.
															(2) Socio-economic status and origin were not collected and could not be accounted for, although they are associated with severity of disease.
															(3) Given the retrospective nature of data collection, we had to restrict data collection to variables available in medical records of most participants
															(4) The remaining role of additional confounders cannot be ruled out
															(5) we considered the results of SARS-CoV-2 screening test strategies and not of viral genome sequencing
29	Mayr	2022	Nat Commun	10.1038/s41467-022-31402-4	US	B.1.1.529 vs B.1.617.2	Time period	NA	Severity of COVID-19 disease (mild, moderate or severe/critical based on hospitalization, ICU admission or mortality)	Population of veterans (confirmed cases of SARS-CoV-2 infection)	1 October 2021 - 15 January 2022	NA	(1) The study cohort represents a male-dominant older cohort of United States veterans with 82% White and 11% Black make-up from all geographic areas of the US. The results are likely not generalizable to women, younger populations, and middle/low-income countries.	Age; sex; race; vaccination status; second vaccine dose administration date; Charlson Comorbidity Index; area deprivation score; VA medical center	(1) Retrospective study, susceptible to residual confounding	B.1.1.529 variant is associated with less severe disease than the B.1.617.2 variant in a high-risk older veteran population.
													(2) Restricted the analyses to unvaccinated veterans. Caution necessary when extrapolating results.		(2) No individual-level variant sequencing data available
30	McAlister	2022	CMAJ Open	10.9778/cmajo.20210323	Canada (Alberta and Ontario)	B.1.1.7 vs wild-type; B.1.617.2 vs wild-tpye	WGS	Lineage	Emergency department visits; hospitalization; mortality	Population of Alberta and Ontario (confirmed cases of SARS-CoV-2 infection)	1 March 2020 - 30 June 2021	Examining wave 3 data only, they found that 86% of the patients with samples that were positive for SARS-CoV-2 were screened for VOCs.	NA	Age; sex; Charlson Comorbidity Index score	(1) Minimally symptomatic or asymptomatic patients with infection were less likely to be tested (collider bias)	Infections with either the B.1.1.7 or B.1.617.2 variant were associated with higher mortality and hospitalization than wild-type infections during wave 3.
															(2) B.1.1.7 or B.1.529.2 variants may have been circulating in Alberta and Ontario before screening began for variants of concern. Events in undiagnosed infections with VOC would have been misclassified as wild-type infections.
															(3) The duration of the presymptomatic stage (and the frequency of asymptomatic cases) with different SARS-CoV-2 strains could not be assessed using our data set.
															(4) Use of the index hospitalization and any hospitalizations in the previous 2 years to define comorbidities and Charlson Comorbidity Index scores likely underestimated comorbidity burdens.
															(5) No access to data on in-hospital treatments
															(6) Could not account for potential differences in uptake of public health guidance between groups over the course of the pandemic
31	Menni	2022	Lancet	10.1016/S0140-6736(22)00327-0	UK	B.1.1.529 vs B.1.617.2	Time period	NA	Developing a given symptom within 7 days before or after the positive LFAT or PCR; reporting any of the classic symptoms (fever, loss of smell, or persistent cough); hospitalization; acute symptom duration	Population using the COVID Symptoms Study App (confirmed cases of SARS-CoV-2 infection)	1 June 2021 - 17 January 2022	NA	Some participants might be more likely to report symptoms than others, and participants using the app were a self-selected group and not representative of the general population	(1) Matching: age; sex; vaccination doses	(1) Unable to adjust for SARS-CoV-2 prevalence, tiered lockdown restrictions or vaccination rates, which varied widely across the community and over time during the study period	The prevalence of symptoms that characterise an B.1.1.529 infection differs from those of the delta SARS-CoV-2 variant, apparently with less involvement of the lower respiratory tract and reduced probability of hospital admission.
															(2) Not possible to match for the timespan since vaccination
															(3) Hospital admission was not ascertained from surveillance systems, but was self-reported
															(4) Infection with B.1.1.529 and B.1.617.2 were assigned based on the prevalence in the UK population at the time and not on individual sequencing from these individuals
														(2) Regression adjustment: age; sex; comorbidities; vaccination status; multiple testing	(5) Use of self-reported data can introduce information bias
															(6) Matching on age, vaccination status, and sex but not for any other potential confounders
															(7) Unable to assess the role of previous infection on clinical presentation due to insufficient sample size
															(8) Data limited by the initial UK vaccine roll-out’s focus on health-care workers, older people, and the clinically vulnerable
32	Meyer	2021	Viruses	10.3390/v13081600	Germany	B.1.1.7 vs non-B.1.1.7	Presumptive genotyping (NAAT screening for specific S-gene mutations)	Lineage	COVID-19 symptoms; hospitalization	Population of in-patient adolescents (0–18 years) + outpatients with symptoms or exposure to SARS-CoV-2-infected individuals + patients receiving outpatient clinic care (confirmed cases of SARS-CoV-2 infection)	12 January 2021 - 3 June 2021	Samples with Ct values ≥33 or no Ct values were excluded, because variant analysis was only performed when Ct-values were <33. Excluded patients where no analysis of variant was performed.	NA	NA	(1) Retrospective and descriptive character of the study	No evidence that children infected with the B.1.1.7 lineage show more severe symptoms or suffer from a more severe clinical course than those infected with the wild type.
															(2) Becauseof the low number of positive NAATs with a proven wild-type virus, statistics on clinicalcourses should be taken with caution
33	Murillo-Zamora	2022	Public Health	10.1016/j.puhe.2021.12.017	Mexico	B.1.617.2 vs non-B.1.617.2	Time period	NA	Pneumonia	Population of children (<10 years) and adolescents (10-19 years) (confirmed cases of SARS-CoV-2 infection)	March 2020 - July 2021	NA	Asymptomatic cases were excluded	Sex; age; comorbidities	(1) Observed reduced risk of COVID-19 pneumonia in the analyzed children and adolescents may not be fully attributed to the prevalent Delta variant, and other determinants may be involved	Decreased risk of pneumonia during the period of B.1.617.2 emergence compared to the pre-B.1.617.2 period
															(2) The prevalence of arterial hypertension in the studysample was low (0.4%), and, even when a reduced risk of pneumonia was documented among them, we are unable to conclude that these patients were at reduced risk of severe COVID-19 because of its cardiovascular condition
															(3) Data regarding thecomorbidities of the participants were collected from medical records as dichotomous variables (yes/no). Additional information such as elapsed time since diagnosis and current treatment would have enriched the study
															(4) Other relevant outcomes that might have occurred in the participants were not analyzed
34	Nyberg	2021	BMJ	10.1136/bmj.n1412	England	SGTF (B.1.1.7) vs non-SGTF (wild-type)	Presumptive genotyping (S-gene target failure)	Lineage	Hospitalization; mortality	General population (confirmed cases of SARS-CoV-2 infection)	23 November 2020 - 31 January 2021	The study population included patients with covid-19 with known SGTF status from three laboratories providing community testing. These laboratories do a large proportion of tests from across the country (41.0% of positive cases over the study period), but geographic distribution can vary depending on capacity from other available laboratories.	NA	Age; sex; deprivation; ethnicity; region of residence; date of specimen	(1) Hospital admission may not be susceptible to the same confounding pathways as mortality	Increased risk of hospitalization and mortality for individuals with B.1.1.7 infection compared to wild-type.
															(2) Not directly adjust for hospital pressure, and the potential confounding effect of local hospital pressure was accounted for only indirectly through adjustment for time period and region
															(3) Analysis is limited by a lack of data on comorbidity and obesity
															(4) Potential missclassification by using SGTF status as a proxy test for the B.1.1.7 variant
															(5) Delays in reporting might affect this analysis
35	Nyberg	2022	Lancet	10.1016/S0140-6736(22)00462-7	England	B.1.1.529 vs B.1.617.2	WGS; presumptive genotyping (S-gene target failure and other genotyping)	Lineage	Hospitalization; mortality	General population (confirmed cases of SARS-CoV-2 infection)	29 November 2021 - 9 January 2022	NA	Excluded patients with missing NHS number	Date of specimen; region of residence; age band; ethnicity; vaccination status; sex; index of multiple deprivation; year of age within each age band; interaction between previous infection and vaccination status	(1) Stratified analysis (discarding data from strata where cases from one of the two groups being compared are absent)	Decreased risk of hospitalization and mortality for individuals with B.1.1.529 infection compared to B.1.617.2.
															(2) If rates of progression from infection to symptom onset or test date differ by variant, the HRs presented might be biased.
															(3) Data on hospital activity, deaths, and vaccination status are subject to reporting delays
															(4) Potential epidemic phase bias
															(5) Virologically confirmed cases might not represent a comparable fraction of underlying infections for the two variants
															(6) Cases of the BA.2 lineage of omicron were not considered
36	Nygaard	2022	Lancet Child Adolesc Health	10.1016/S2352-4642(22)00100-6	Denmark	B.1.617.2 vs pre-B.1.617.2	Time period	NA	Multisystem inflammatory syndrome in children (MIS-C)	Population of children and adolescents (aged 0–17 years) hospitalised with MIS-C (confirmed cases of SARS-CoV-2 infection)	1 Augustus 2021 - 1 Februari 2022	NA	NA	NA	(1) The estimation of the incidence of MIS-C is dependent on a precise number of MIS-C cases. Milder self-limiting cases not requiring hospital admission, or not identified as MIS-C, might have been missed.	Found the incidence and phenotype of MIS-C in unvaccinated children during the delta wave to be similar to the incidence during the first year of the pandemic.
															(2) Hyperinflammatory conditions unrelated to SARS-CoV-2 infections, but occurring in patients with previous SARS-CoV-2 infection, might have been diagnosed as MIS-C
															(3) A low number of MIS-C and SARS-CoV-2 cases due to the small population size is making the estimates uncertain
37	Oliveira	2022	J Pediatr	10.1016/j.jpeds.2022.01.001	Brazil	Wave 1 vs wave 2	Time period	NA	Survival time	Population of hospitalized pediatric patients (<20 yo) recorded in the Influenza Epidemio-logical Surveillance Information System (confirmed cases of SARS-CoV-2 infection)	16 February 2020 - 19 May 2021	NA	NA	NA	(1) Absence of a representative genomic surveillance in Brazil	The results indicate that the second wave of COVID-19 in Brazil, probably related to the gamma variant, resulted in increased morbidity in pediatric patients but with no difference in death rate between the 2 waves.
															(2) There is no link between the cases included in the dataset to the hospital records, and thus there was no access to relevant clinical data, such as laboratory/imaging results or treatment of the patients
															(3) SIVEP-Gripe contains a considerable amount of missing data
38	Patone	2021	Lancet Infect Dis	10.1016/S1473-3099(21)00318-2	England	B.1.1.7 vs non-B.1.1.7	Presumptive genotyping (S gene target failure)	Lineage	(a) Primary care cohort: Receiving critical care (CCU admission) and 28-day mortality	(a) General population (confirmed cases of SARS-CoV-2 infection, primary care cohort)	1 November 2020 - 27 January 2021	(1) Determination of SGTF status, as a proxy for B.1.1.7, was only possible in just over 50% of patients with a community COVID-19 RT-PCR positive test	NA	(a) Primary care cohort: age; sex; deprivation index; geographical region; ethnicity; housing category; BMI; smoking status; comorbidities; random effect to account for similarities among patients registered in the same primary care practice	(1) Ct values for the S, N, and ORF1ab components of SARS-CoV-2, used to define the SGTF status, are available for COVID-19 RT-PCR positive tests taken in the community but not hospital setting	Using SGTF results as a proxy for lineage B.1.1.7, a substantially increased risk of overall COVID-19 28-day mortality and of admission to CCU associated with B.1.1.7, but no difference in risk of critical care mortality or organ support receipt for patients in CCU was found.
												(2) Patients who died after being tested in the community and care-home residents were less likely to have SGTF status identified			(2) Patients with lineage B.1.1.7 became the majority of patients with COVID-19 at the end of the study period -> caused patients with B.1.1.7 to have a shorter follow-up time and possibly to have their outcome not completed by the end of the study period
									(b) Critical care cohort: receipt and duration of organ support in critical support, duration of critical care, mortality at end of critical care	(b) Hospitalized population (confirmed cases of SARS-CoV-2 infection, critical care cohort)		(3) Analysis restricted to positive tests with Ct value of 30 or lower		(b) Circital care cohort - mortality: age; sex; ethnicity; BMI; deprivation index; severe comorbidities; dependency before admission to acute hospital; geographical region; random frailty term to account for similarities among patients registered in the same CCU; 2-week period in which the test was done or in which the patient received critical care	(3) As with all observational studies, the study remains subject to unmeasured confounding, particularly because the effects of new virus variants during a pandemic is investigated, where classification errors can occur
39	Puech	2022	Sci Rep	10.1038/s41598-022-12767-4	Reunion Island	B.1.351 vs original strain	WGS	Lineage	Mortality; pulmonary embolism; hospital-acquired pneumonia; venovenous extracorporeal membrane oxygenation support; in-ICU length of stay	Population of patients with ARF due to SARS-CoV-2 who were hospitalized in one of the three intensive care units (ICUs) of Reunion Island University Hospital (confirmed cases of SARS-CoV-2 infection)	1 March 2020 - 18 April 2021	Several samples could not be screened for variants of concern (the patient exclusion rate of 23.2%)	A selection bias may have occurred as a significant proportion of patients infected with the B.1.351 variant were transferred from Mayotte, whose population is younger and presents fewer comorbidities than the Reunionese population. Matching did not completely eliminate the imbalance between groups.	patients evacuated by air from Mayotte to Reunion Island; age; sex; comorbidities; BMI	Small study sample	Patients infected with the B.1.351 variant had a higher 28-day in-hospital mortality compared to patients infected with the original strain.
40	Ruiz-Sternberg	2022	Int J Infect Dis	10.1016/j.ijid.2021.12.326	Colombia	Lineages (50)	WGS	Lineage	Hospitalization; mortality	Ambulatory and hospitalized population (two hospitals, confirmed cases of SARS-CoV-2 infection)	June 2020 - April 2021	The rate of successful sequencing was 67%.	The study used a convenience sample, which limits its generalizability	Sex; age; number of comorbidities; asymptomatic status; BMI	(1) The study design was ambispective; recall bias may have affected the accuracy of symptom information provided in retrospective cases	Despite the high number of genetic variants and lineages identified among the obtained sequences, only two lineages were associated with both increased hospitalization and mortality rates: lineages B.1.621 and B.1.1.388.
															(2) Patient recruitment concluded shortly before the third pandemic wave in Colombia, in which the detection of lineage B.1.621 soared
41	Ryu	2021	J Korean Med Sci	10.3346/jkms.2021.36.e341	South Korea	B.1.617.2-dominant vs B.1.617.2-minor	Time period	NA	Hospitalization	Population of patients admitted to two residential treatment centers (confirmed cases of SARS-CoV-2 infection)	December 2020 - August 2021	NA	NA	Age; sex; comorbidities; period from diagnosis to admission day; presence of fever/pneumonia/COVID-19 symptoms on the admission day	(1) WGS was not performed to identify the SARS-CoV-2 variants in our patients, established a study group based on the detection rate of the delta variants indirectly determined through random sampling	Increased hospitalization in the adult COVID-19 patients diagnosed during the B.1.617.2 variant nationwide outbreak in South Korea.
															(2) Patients with risk factors for severe COVID-19 were rarely included in our cohort
															(3) Could not access the patients’ vaccination records
42	Seasely	2021	Obstet Gynecol	10.1097/AOG.0000000000004607	US (Birmingham)	B.1.617.2 vs pre-B.1.617.2	Time period	NA	Admission rates; adverse maternal and neonatal outcomes	Population of pregnant patients at the Universityof Alabama at Birmingham (confirmed cases of SARS-CoV-2 infection)	22 March 2020 - 18 August 2021	NA	NA	Asthma	NA	Early findings of serious morbidity and adverse perinatal outcomes associated with the SARS-CoV-2 Delta variant in pregnancy.
43	Sheikh	2022	Lancet Infect Dis	10.1016/S1473-3099(22)00141-4	Scotland	B.1.1.529 vs B.1.617.2	Presumptive genotyping (S-gene target failure)	Lineage	(a) Hospitalization	General population (confirmed cases of SARS-CoV-2 infection)	1 November 2021 - 19 December 2021	S-gene status could only be determined in those tested in the community, since the Taq-Path assay was only available in the Lighthouse laboratory that processed all community tests, so we are unable to comment on those testing positive in hospital settings. Therefore, the results were only representative of community-based cases.	NA	(a) Age group; sex; deprivation status; previous positive test history; number of co-morbid QCOVID clinical risk groups ; vaccination status; calendar period in weeks	(1) Used the surrogate of S-gene status as a marker of delta or omicron infection	B.1.1.529 is substantially less likely to result in COVID-19 hospitalisation than is B.1.617.2.
															(2) Because of the low number of hospital admissions, there was considerable uncertainty in the estimation of the observed-to-expected ratios
									(b) Symptomatic disease					(b) Vaccination status; age; temporal trend; health board; sex; deprivation; previous test history; number of QCOVID clinical risk groups; whether the individual was recorded as being immunosuppressed or in a shielding category	(3) The modeling analysis relied on several assumptions which might be invalid
44	Shoji	2022	J Infect Chemother	10.1016/j.jiac.2022.01.009	Japan	B.1.617.2 vs pre-B.1.617.2	Time period	NA	Noninvasive oxygen support; invasive mechanical ventilation/ECMO; ICU admission; length of hospital stay; mortality	Population of childred (<18 yo, confirmed cases of SARS-CoV-2 infection)	October 2020 - May 2021; August - October 2021	NA	COVIREGI-JP is a voluntary registry and not all patients with COVID-19 in Japan are enrolled in this registry. Therefore, our findings may not be a complete representation of the COVID-19 pandemic in Japan.	NA	Information on the presence of B.1.617.2 was not available in all patients; therefore, the impact of B.1.617.2 on COVID-19 outcomes in children could not be directly assessed	ICU admission rate in the B.1.617.2 period was higher compared to the pre-B.1.617.2 period.
45	Stirrup	2021	BMJ Open Respir Res	10.1016/j.crad.2021.11.002	UK	B.1.1.7 vs non-B.1.1.7	WGS	Lineage	ITU admission; mortality	Hospitalized population + patients admitted to HOCIs (confirmed cases of SARS-CoV-2 infection)	16 November 2020 - 10 January 2021	Only those samples with a Ct values less than 32 were sequenced.	Analyses that include only data from inpatients will not reflect the characteristics of the population as a whole	Sex; age; comorbidities; care home residence; pregnancy; ethnicity; sample week	(1) ITU admission can be difficult to interpret as a measure of disease severity among inpatients	No overall increase in mortality or ITU admission associated with B.1.1.7 compared with non-B.1.1.7. However, women with B.1.1.7 may be at an increased risk of admission to intensive care and at modestly increased risk of mortality.
															(2) The impact of other VOCs was not assessed
															(3) No information regarding the indications for hospitalization
															(2) No information on vaccination status for individual patients
46	Tsakok	2022	Clin Radiol	10.1016/j.crad.2021.11.002	UK	B.1.1.7 vs pre-existing strains	WGS	Lineage	Computed tomography severity score (CTSS)	Population of patients at a tertiary-referral centre who have undergone CTPA (confirmed cases of SARS-CoV-2 infection)	1 December 2020 - 5 January 2021	Selection of patients with WGS-information of the virus	NA	Age; sex; comorbidities	(1) Retrospective design	There was no evidence of a difference in radiological severity of B.1.1.7 variant infection compared with pre-existing strains.
															(2) Small sample size
															(3) Lack of an external validation cohort
															(4) CTSS is a semi-quantitative scoring system, which is not necessarily an accurate surrogate for percentage lung involvement
47	Twohig	2022	Lancet Infect Dis	10.1016/S1473-3099(21)00475-8	England	B.1.617.2 vs B.1.1.7	WGS	Lineage	Hospital attendance; hospital admission	General population (confirmed cases of SARS-CoV-2 infection)	29 March 2021 - 23 May 2021	WGS coverage (successful) in England during the study period was more than 60%. Conditions for WGS selection might restrict the generalisability of the study findings.	Excluded patients with missing NHS number	Age; area of residence; ethnicity; calender week of specimen; vaccination status; sex; index of multiple deprivation; recent travel	(1) Use of administrative data (potential reporting delay, suboptimal information on the reason for a hospital visit, no available data on comorbidities)	Increased risk of hospital admission and attendance for individuals with B.1.617.2 infection compared to B.1.1.7.
															(2) Linkage only possible for sequenced cases with NHS number
															(3) Potential epidemic phase bias
48	Ulloa	2022	JAMA	10.1001/jama.2022.2274	Canada (Ontario)	B.1.1.529 vs B.1.617.2	WGS; presumptive genotyping (S-gene target failure); time period	Lineage	Hospitalization; mortality	General population (confirmed cases of SARS-CoV-2 infection)	6 December 2021 - 24 December 2021	A representative portion (stepping down from 50% to 10% on December 20, 2021) of case samples with cycle thresholdof 30 or less were submitted for WGS	NA	Sex; age; vaccination status; time since most recent vaccine dose; region; onset date	(1) Short follow-up duration	Decreased risk of hospitalization or death for individuals with B.1.1.529 infection compared to B.1.617.2.
															(2) Potential misclassification due to incidental findings from hospital admission screening
															(3) Incomplete public health follow-up as incidence increased
49	Van Goethem	2022	PLoS One	10.1371/journal.pone.0269138	Belgium	B.1.1.7 vs previously circulating strains	WGS	Lineage	Severe COVID-19; ICU admission; mortality	Hospitalized population (confirmed cases of SARS-CoV-2 infection)	31 August 2020 - 9 August 2021	(1) Observed that patients with variant information available differ from patients of whom the samples were not selected for WGS analysis	NA	Hospital; average ICU bed occupancy rate; age; sex; ethnicity; comorbidities; place of infection; socio-economic variables; vaccination status	(1) The unexposed in the analysis did not have information (obtained through WGS) on the SARS-CoV-2 variant of their infection	Among patients already hospitalized, no increased risk of severe COVID-19 infection or death associated with B.1.1.7 infection was found compared to previously circulating SARS-CoV-2 strains. There was a significant in creased risk to be transferred to ICU when infected with the B.1.1.7 variant
															(2) Comparing patients admitted in different time periods and the profile of hospitalized patients may change over time according to the demography of the viral circulation.
												(2) Only samples with a sufficiently high viral load can be sequenced due to technical limitations			(3) There may exist differences in indications for hospitalization of COVID-19 patients between the two time periods, related to the number of available beds and medical personnel.
															(4) No formation on the staff to patient ratio and could not take into account the number of newly created ICU beds per hospital
															(5) There may exist other time-dependent factors for which could not be adjusted
50	Van Goethem	2022	Viruses	10.3390/v14061297	Belgium	B.1.1.529 vs B.1.617.2	WGS; Presumptive genopyting (probe PCR assay)	Lineage	Severe COVID-19; ICU admission; mortality	Hospitalized population (confirmed cases of SARS-CoV-2 infection)	1 September 2021 - 28 March 2022	Hospitalized patients with available information on the SARS-CoV-2 variant of infection may not be representative of the hospitalized population.	(1) Restricting the analysis to hospitalized patients may hamper both external and internal validity of the study	Hospital; age; gender; comorbidity group; place of infection; socio-economic variables; vaccination status; average ICU bed occupancy rate;	(1) The matched design should be taken into account when interpreting the standardized risks that are obtained after g-computation, whereby reference is made to the observed study population and for which the interpretation is tied to the particular population across which the marginalization was done.	The estimated standardized risk for severe COVID-19 and ICU admission inhospitalized patients was significantly lower when infected with the B.1.1.529 variant compared to the B.1.617.2, whereas in-hospital mortality was not significantly different according to the SARS-CoV-2 variant.
													(2) Restricting the analysis to hospitalized patients may induce collider bias, as the relationships between any risk factors that relate to hospitalization can be distorted compared to those among the general population		(2) When assessing the severity of consecutive SARS-CoV-2 variants circulating during different time periods, the exposure groups can differ considerably in terms of patient demography and contextual factors. Residual confounding may exist when the circulation of the variants coincides with important time-varying factors for which we are unable to adjust due to the lack of data, or of which we ar…
51	Veneti	2021	PLoS One	10.1371/journal.pone.0258513	Norway	(a) B.1.1.7 vs non-VOC; B.1.351 vs non-VOC; B.1.1.7 vs B.1.351	WGS; Presumptive genotyping (partial sequencing, PCR screening)	Lineage	(a) Hospitalization; ICU admission	(a) General population (confirmed cases of SARS-CoV-2 infection)	28 December 2020 - 2 May 2021	Restrincting the analysis to cases with virus variant data. 49% of all reported cases had known variant data during the study period	(1) Larger proportion of VOC cases might be diagnosed compared to non-VOC	Sex; age; country of birth; comorbidities; exclude vaccinated individuals	(1) Increased concern regarding VOC could lead to clinicians hospitalising patients more often, which would cause an overestimation of the relevant RRs	Observe a higher risk of severe disease among persons infected with B.1.1.7 or B.1.351
						(b) B.1.1.7 vs non-VOC; B.1.351 vs non-VOC			(b) ICU admission	(b) Hospitalized population (confirmed cases of SARS-CoV-2 infection)			(2) More contact tracing and extensive testing during a period when B.1.1.7 and B.1.351 were more prevalent, larger proportion of all cases of these two VOC in the study period may have been diagnosed, compared to non-VOC		(2) Cannot rule out that COVID-19 may have been a contributing factor to admission for some patients reported as having another main cause of hospitalisation
															(3) Method used to determine underlying comorbidities will likely underestimate the true prevalence
52	Veneti	2022	Int J Infect Dis	10.1016/j.ijid.2021.12.321	Norway	B.1.617.2 vs B.1.1.7	WGS; presumptive genotyping (Partial Sanger sequencing, PCR screening for selected targets)	Lineage	Hospitalization	General population (confirmed cases of SARS-CoV-2 infection)	3 May 2021 - 15 August 2021	NA	Sampling effects can bias the estimate of risk when using surveillance data.	Vaccination status; age; sex; country of birth; period of sampling; country of residence; underlying comorbidities	1) Has been suggested that when comparing two variants for a post-infection outcome at a time when one variant is in the process of supplanting the other, a larger proportion of severe cases of the new variant could be diagnosed	No difference was found between the risk of hospitalization for B.1.617.27 cases and B.1.1.7 cases in Norway.
															(2) Study may be underpowered
															(3) Method used to determine underlying comorbidities will likely understimate the prevalence
53	Wang	2021	Obstet Gynecol	10.1097/AOG.0000000000004595	US	B.1.617.2 vs pre-B.1.617.2	Time period	NA	Disease severity; adverse maternal and neonatal outcomes	Population of pregnant patients presenting at the obstetric triage and labor and delivery unit of a single academic center (confirmed cases of SARS-CoV-2 infection)	March 2020 - July 2020; July 2021 - August 2021	NA	To minimize selection bias, patients with positive test results who were transferred to the unit from outside referring hospitals were excluded	NA	For many comparisons, adequate statistical power lacked to discern meaningful differences among different risk factors or outcomes between the two study time periods	Pregnant patients with the B.1.617.2 variant of severe acute respiratory syndrome coronavirus 2 (SARS-CoV-2) are more symptomatic and were diagnosed earlier in pregnancy than patients diagnosed before the variant became prevalent.
54	Wolter	2022	Lancet	10.1016/S0140-6736(22)00017-4	South Africa	(a) SGTF (proxy for B.1.1.529) vs non-SGTF	WGS; presumptive genotyping (S-gene target failure)	Lineage	(a) Hospitalization	(a) General population (confirmed cases of SARS-CoV-2 infection)	1 October 2021 - 30 November 2021; 1 April 2021 - 9 November 2021	NA	Restrincting the analysis to samples where the TaqPath assay was used and with a cycle threshold value ≤30	(a) age; sex; province; health-care sector; known previous SARS-CoV-2 infection	(1) Vaccination status and comorbidities only available for hospitalised individuals	(a) Decreased odds of hospitalization for SGTF-infected individuals with compared to non-SGTF-infected individuals.
															(2) Incomplete adjustment for the effect of previous immunity in the analyses
															3) SGTF used as proxy for Omicron variant detection, risk of misclassification and Omicron BA.2 not identifiable
						(b) SGTF (proxy for B.1.1.529) vs non-SGTF; SGTF vs B.1.617.2			(b) Severe disease	(b) Hospitalized population (confirmed cases of SARS-CoV-2 infection)		(b) Sequenced samples for the delta variant were not population-based and represented only a small subset of delta variant infections		(b) age; comorbidities; sex; province; health-care sector; number of days between date of specimen collection and hospitalization; known previous SARS-CoV-2 infection; vaccination status	(4) Analysis during the early fourth wave (small numbers of people with COVID-19), patients with milder symptoms more likely to be admitted to hospital and could have been a lag in hospitalisations and severe disease outcomes caused by the Omicron variant	(b) Not able to make any firm conclusions on the risk of severe disease among hospitalised people infected with SGTF vs non-SGTF; Decreased odds of severe disease for SGTF-infected individuals compared to individuals infected with the B.1.617.2 variant.
															(5) Potential epidemic phase bias
55	Young	2020	Lancet	10.1016/S0140-6736(20)31757-8	Singapore	382-nucleotide deletion (Δ382) variant vs wild-type	Presumptive genotyping (PCR-based ∆382 variant genotyping)	Individual mutation	Severe COVID-19 (hypoxia requiring supplementary oxygen)	Hospitalized population (confirmed cases of SARS-CoV-2 infection)	22 January 2020 - 21 March 2020	NA	Respiratory samples for SARS-CoV-2 PCR were collected as part of routine clinical care. We did not have samples from early in the course of the illness for many patients, and some patients’ samples were not available	Age group, sex, Charlson Comorbidity Index group	(1) Data are subject to recall bias and linkages might have been missed or incorrectly inferred	Decreased tendency for severe COVID-19 disease for individuals with Δ382-variant infection compared to the wild-type.
															(2) Adjusted for known major determinants of severe COVID-19 in the multivariable model, but there might have been unmeasured confounders that could explain some of the differences in clinical outcomes
															(3) Some mixed wild-type and ∆382 variant infections are suspected from epidemiological linkage but were undetected by PCR
56	Zayet	2022	Emerg Infect Dis	10.3201/eid2805.212080	France	B.1.1.7 vs wild-type; B.1.617.2 vs wild-tpye	Time period	NA	Severe COVID-19 (ICU admission); critical COVID-19 (ICU cases requiring supplemental oxygen support	Population of pregnant patients in the Nord-Franche-Comté Hospital (confirmed cases of SARS-CoV-2 infection)	1 March 2020 - 15 November 2021	NA	NA	NA	(1) Standard care and hospitalization criteria changed between the 3 periods, which could have affected our results	Compared to the period of circulation of the wild-type variant, the relative risk of severe and critical COVID-19 in the period of circulation of the B.1.1.7 and B.1.617.2 variant is higher among pregnant persons in the Nord-Franche-Comté Hospital.
															(2) Small sample size in a monocentric study
